# Supplementary material for: DYNLT1 promotes mitochondrial metabolism to fuel breast cancer development by inhibiting ubiquitination degradation of VDAC1
Source: Mol Med. 2023 Jun 6;29:72. doi: 10.1186/s10020-023-00663-0 (PMC10245490; doi:10.1186/s10020-023-00663-0)
Supplement: Supplementary file 1 — Supplementary Material [file 10020_2023_663_MOESM1_ESM.zip]

Archive with 2 entries (2 files):
- Supplementary files_10020_2023_663_Article/Supplementary Information.pdf
- Supplementary files_10020_2023_663_Article/Table S1 List of top 500 genes significantly associated with DYNLT1.xls
