# Supplementary material for: DYNLT1 promotes mitochondrial metabolism to fuel breast cancer development by inhibiting ubiquitination degradation of VDAC1
Source: Mol Med. 2023 Jun 6;29:72. doi: 10.1186/s10020-023-00663-0 (PMC10245490; doi:10.1186/s10020-023-00663-0)
Supplement: Supplementary file 1 — Supplementary Material [file 10020_2023_663_MOESM1_ESM.zip › Supplementary files_10020_2023_663_Article/Table S1 List of top 500 genes significantly associated with DYNLT1.xls]

symbol	correlation	pvalue
PSMB1	0.816808902	7.62E-264
MRPL18	0.811204603	2.07E-257
GTF2H5	0.805446155	5.07E-251
PDCD2	0.751302605	7.52E-200
SFT2D1	0.725823994	3.96E-180
COX7A2	0.704733147	2.03E-165
TCP1	0.696379494	6.01E-160
PCMT1	0.693726291	3.00E-158
TMEM242	0.681930896	6.43E-151
SF3B5	0.679955112	1.01E-149
DYNLL1	0.668346179	6.81E-143
WTAP	0.666153606	1.23E-141
RWDD1	0.663897762	2.34E-140
GTF3C6	0.660142903	2.99E-138
MPC1	0.659291324	8.91E-138
TFB1M	0.658802806	1.66E-137
TBP	0.65349365	1.36E-134
SNRPG	0.650436153	6.09E-133
ERH	0.647186351	3.30E-131
ATP5PF	0.641764915	2.31E-128
HDDC2	0.638356817	1.33E-126
EZR	0.634182762	1.77E-124
POMP	0.631703916	3.13E-123
PDCL3	0.626487679	1.21E-120
DPY30	0.626141851	1.78E-120
UBE2I	0.626024052	2.04E-120
TMEM258	0.624993187	6.51E-120
SNRPC	0.624841167	7.72E-120
TIMM23	0.624773499	8.33E-120
NDUFB3	0.624708026	8.96E-120
NDUFAB1	0.623306988	4.31E-119
SNRPE	0.622526599	1.03E-118
ATP5MK	0.621209757	4.45E-118
SEC61B	0.620335917	1.17E-117
ATP5PO	0.619679029	2.42E-117
MRPL47	0.619474423	3.03E-117
LTV1	0.618563259	8.27E-117
SUCLG1	0.618436356	9.51E-117
TARDBP	0.617481069	2.71E-116
LSM3	0.617402652	2.95E-116
ATP5F1C	0.616519706	7.74E-116
BANF1	0.616400843	8.82E-116
RNF181	0.615891916	1.53E-115
TXNDC17	0.613789502	1.50E-114
SSBP1	0.612830773	4.21E-114
TXN	0.610349781	6.01E-113
BUD31	0.610038087	8.39E-113
HSPE1	0.60976612	1.12E-112
RBX1	0.609715001	1.18E-112
TPRKB	0.609667676	1.24E-112
PPP1R7	0.60965213	1.26E-112
SRSF3	0.609027411	2.46E-112
PSMA2	0.608837891	3.00E-112
MCTS1	0.608678208	3.56E-112
PPIA	0.608549406	4.08E-112
ARPC3	0.608354254	5.02E-112
KATNA1	0.608288425	5.38E-112
NDUFA12	0.607963927	7.58E-112
CFL1	0.605899179	6.68E-111
SUMO1	0.605517773	9.97E-111
DGUOK	0.605515206	1.00E-110
NDUFB4	0.605023839	1.67E-110
SNRPF	0.604890088	1.92E-110
VTA1	0.604497484	2.90E-110
UXT	0.604129422	4.26E-110
ATP5MC3	0.603579339	7.56E-110
C14orf119	0.60321143	1.11E-109
METTL5	0.602029198	3.78E-109
CSNK2B	0.601674265	5.46E-109
CHCHD1	0.600603296	1.65E-108
PPP4C	0.599327099	6.12E-108
HEBP2	0.598152382	2.04E-107
PSMA4	0.597599556	3.58E-107
NUP43	0.597464693	4.11E-107
COMMD7	0.597189878	5.44E-107
PFDN1	0.597126936	5.80E-107
COX7B	0.596139697	1.58E-106
PSMB7	0.595757667	2.33E-106
MRPL22	0.595028181	4.87E-106
AKIRIN2	0.594051591	1.30E-105
PSMA3	0.593546276	2.17E-105
THOC7	0.593144193	3.25E-105
RPL26L1	0.592888751	4.20E-105
RTRAF	0.592847671	4.37E-105
NOP10	0.592631478	5.43E-105
COX5A	0.591266947	2.12E-104
ATP5MJ	0.59074163	3.58E-104
NDUFA8	0.590331714	5.39E-104
MTX2	0.589891258	8.35E-104
LSM2	0.589565389	1.15E-103
POLR2H	0.58850114	3.30E-103
UBL5	0.588294606	4.05E-103
NEDD8	0.587790907	6.66E-103
NDUFA1	0.587534863	8.57E-103
TBCA	0.587382286	9.96E-103
SS18L2	0.586934589	1.55E-102
DAD1	0.58656053	2.23E-102
FUCA2	0.585831202	4.56E-102
MRPL1	0.585769099	4.84E-102
NDUFB6	0.585015098	1.01E-101
COQ3	0.584942752	1.09E-101
ABRACL	0.583196375	5.93E-101
TRIAP1	0.582527076	1.13E-100
EIF4E2	0.582519359	1.14E-100
UQCR10	0.581534251	2.96E-100
POLR2G	0.580948506	5.20E-100
HNRNPAB	0.580856151	5.68E-100
COX7A2L	0.580756342	6.26E-100
COX16	0.580264384	1.00E-99
MAIP1	0.580259204	1.01E-99
SNX3	0.580133182	1.14E-99
NDUFB2	0.579798233	1.57E-99
GINM1	0.579680854	1.76E-99
LSM5	0.578254752	6.86E-99
RNPS1	0.578031017	8.49E-99
SNRPB2	0.577505269	1.40E-98
SMIM26	0.57748534	1.43E-98
HMGN3	0.577375665	1.58E-98
CLIC1	0.577327543	1.66E-98
MTRES1	0.577277175	1.74E-98
PBDC1	0.576704216	2.99E-98
ACAT2	0.576503102	3.62E-98
VAMP8	0.576477018	3.71E-98
USP39	0.575593583	8.56E-98
RNF5	0.574879447	1.68E-97
ATP5MG	0.574315042	2.86E-97
SF3B6	0.573813833	4.57E-97
PTBP1	0.573516572	6.04E-97
ARF5	0.573400244	6.74E-97
AHSA1	0.573353681	7.04E-97
HNRNPC	0.57266164	1.35E-96
PSMG2	0.572643297	1.37E-96
GGCT	0.572497159	1.57E-96
TRMT10C	0.572090008	2.29E-96
TIMM8B	0.571333457	4.64E-96
MIX23	0.571167116	5.42E-96
MRPL32	0.571077309	5.89E-96
SLIRP	0.57083722	7.37E-96
ATP6V1F	0.570666063	8.63E-96
PPIH	0.570488343	1.02E-95
ELAVL1	0.569489131	2.57E-95
RPP30	0.569286796	3.10E-95
NIT2	0.568820123	4.77E-95
SRSF7	0.567718544	1.31E-94
PYM1	0.567543023	1.54E-94
HNRNPL	0.567493025	1.62E-94
SMPD2	0.567273431	1.98E-94
ATP5F1E	0.56712106	2.27E-94
NDUFB11	0.566860879	2.89E-94
CCT7	0.566558469	3.81E-94
WDR83OS	0.566543158	3.86E-94
ATP5MF	0.566255072	5.03E-94
LAMTOR5	0.565571219	9.39E-94
OST4	0.565478678	1.02E-93
CCT8	0.56533798	1.16E-93
FAM32A	0.564841926	1.82E-93
GLRX5	0.564256856	3.11E-93
PEX7	0.5642002	3.27E-93
MRPL51	0.564032796	3.81E-93
PFN1	0.563691367	5.19E-93
NDUFA4	0.563398034	6.77E-93
FIBP	0.563322849	7.24E-93
LINC02901	0.563211692	8.01E-93
CALM2	0.562565999	1.44E-92
ARPC5L	0.562494073	1.53E-92
SPG21	0.561956453	2.49E-92
HMCES	0.561838653	2.77E-92
MED27	0.561781186	2.91E-92
COMMD1	0.561511817	3.71E-92
MYL12B	0.561435127	3.98E-92
BCL7B	0.561423043	4.02E-92
UBE2D2	0.561356678	4.27E-92
HDAC2	0.561224058	4.81E-92
GNG5	0.561164556	5.08E-92
TRAPPC4	0.561105284	5.35E-92
DPM2	0.560906436	6.40E-92
CHCHD2	0.560873597	6.59E-92
PEX3	0.560828172	6.87E-92
SRSF2	0.56075456	7.34E-92
NDUFB5	0.560710381	7.63E-92
CETN2	0.560325067	1.08E-91
ARL8A	0.560035205	1.40E-91
ZUP1	0.55974969	1.80E-91
PSMB5	0.559746706	1.81E-91
SOD1	0.559494544	2.27E-91
AP2S1	0.558600373	5.03E-91
BOLA3	0.558596777	5.05E-91
C2orf76	0.558097408	7.88E-91
PSMA1	0.557826935	1.00E-90
HSD17B10	0.557772079	1.05E-90
RPF2	0.557730046	1.09E-90
RAC1	0.557698483	1.12E-90
FUNDC1	0.557666564	1.16E-90
SAYSD1	0.55762666	1.20E-90
MRPL17	0.557626288	1.20E-90
VKORC1	0.557450187	1.40E-90
COX6B1	0.556905625	2.27E-90
MRPL36	0.556490294	3.28E-90
MRPL44	0.556308858	3.85E-90
TMEM203	0.556014527	4.99E-90
HMGN1	0.555888045	5.58E-90
BRK1	0.555815107	5.95E-90
EMD	0.555796303	6.05E-90
UBE2L3	0.555766078	6.21E-90
PSMC2	0.555759792	6.25E-90
PSMA5	0.55564821	6.89E-90
ARF1	0.555610358	7.13E-90
TRAPPC1	0.555580688	7.32E-90
ZNF32	0.555566625	7.41E-90
ASF1A	0.55522947	9.97E-90
PDZD11	0.554887609	1.35E-89
PSMD14	0.554458631	1.96E-89
SRP19	0.554371761	2.12E-89
PA2G4	0.554308867	2.24E-89
ARPC4	0.554174748	2.52E-89
SSB	0.554172316	2.53E-89
AK6	0.554061662	2.78E-89
EMC4	0.554053604	2.80E-89
PPP1R11	0.553992578	2.96E-89
SNX14	0.553989441	2.96E-89
OTUB1	0.553979468	2.99E-89
YWHAE	0.553919017	3.15E-89
EIF5A	0.553710332	3.79E-89
PPA1	0.553617499	4.11E-89
AUP1	0.553113147	6.39E-89
MSRB2	0.553028797	6.88E-89
PSENEN	0.552636601	9.69E-89
MRPS16	0.552623957	9.79E-89
RPP38	0.552456253	1.13E-88
SDHB	0.552282792	1.32E-88
TBPL1	0.552255829	1.35E-88
CAPNS1	0.552153548	1.48E-88
PRKRA	0.551714613	2.16E-88
PCGF1	0.551478753	2.66E-88
NUTF2	0.551478366	2.66E-88
SEC61G	0.551373001	2.91E-88
MRPL39	0.550942517	4.23E-88
SRP14	0.55086522	4.53E-88
HMOX2	0.550666238	5.38E-88
GTF2A2	0.550332153	7.19E-88
PARL	0.550207102	8.01E-88
COX7C	0.550136555	8.51E-88
FAM104B	0.550120732	8.63E-88
VDAC2	0.549963477	9.89E-88
UBE2A	0.549795191	1.14E-87
NOL7	0.549745775	1.19E-87
PSMD10	0.54940846	1.60E-87
ECHS1	0.549276531	1.79E-87
UQCR11	0.548369736	3.91E-87
NDUFS3	0.548151247	4.72E-87
PRELID1	0.547996622	5.39E-87
COA8	0.547815215	6.30E-87
DYNLRB1	0.547797061	6.40E-87
TAF11	0.547664003	7.17E-87
COA6	0.547633454	7.36E-87
RFC2	0.547431938	8.75E-87
TIMM17A	0.547289833	9.89E-87
MRPS18C	0.54696553	1.31E-86
ERMARD	0.546948622	1.32E-86
ANAPC13	0.546751957	1.57E-86
UBE2N	0.546536303	1.88E-86
TTC1	0.546304689	2.30E-86
HMGB1	0.545806343	3.52E-86
HPF1	0.545638789	4.06E-86
ERG28	0.545598595	4.20E-86
IMP3	0.545098366	6.43E-86
TMEM60	0.545075341	6.55E-86
NDUFAF4	0.544492431	1.08E-85
MAD2L1BP	0.544491981	1.08E-85
DNAJC8	0.544487327	1.08E-85
SAMD1	0.543435387	2.64E-85
CEP43	0.543426381	2.66E-85
SNRNP25	0.543347852	2.84E-85
TRMT112	0.542994868	3.83E-85
LYRM2	0.542973899	3.89E-85
FARSB	0.542938914	4.01E-85
SRSF1	0.542755934	4.68E-85
MRPL48	0.542334555	6.68E-85
NXT1	0.542244913	7.20E-85
EIF5B	0.542004217	8.82E-85
HNRNPA2B1	0.541921307	9.46E-85
RAB5IF	0.541903929	9.60E-85
CBY1	0.541896362	9.66E-85
SNRPB	0.54127213	1.63E-84
BCCIP	0.541214993	1.71E-84
TMEM50A	0.54108767	1.91E-84
COX8A	0.539956294	4.92E-84
ANAPC7	0.539925287	5.05E-84
HSBP1	0.53967822	6.21E-84
RARS2	0.539278514	8.67E-84
SYTL3	0.538997055	1.10E-83
RNF7	0.538909721	1.18E-83
ATOX1	0.538703585	1.40E-83
H2AZ1	0.538644588	1.47E-83
COPS6	0.538441381	1.74E-83
AP2M1	0.538212796	2.11E-83
POP7	0.538044166	2.42E-83
PSMB6	0.53796365	2.59E-83
EXOSC1	0.537902731	2.73E-83
NDUFC1	0.5377468	3.10E-83
CNOT11	0.53755841	3.63E-83
MEA1	0.537518031	3.75E-83
TIMM9	0.537473566	3.89E-83
ORC3	0.537155902	5.07E-83
TALDO1	0.537117901	5.23E-83
C16orf91	0.537086538	5.37E-83
NABP2	0.536941031	6.05E-83
PSMD13	0.536918807	6.16E-83
NOP58	0.536738755	7.16E-83
RABIF	0.536720861	7.26E-83
NDUFB8	0.536712587	7.31E-83
EIF2B5	0.536599472	8.03E-83
MDH2	0.535926724	1.40E-82
NDUFA9	0.535530274	1.94E-82
AIMP2	0.535197515	2.55E-82
DDX56	0.535186766	2.58E-82
PRDX1	0.534979661	3.05E-82
PARK7	0.534855315	3.38E-82
SNRPA	0.534737389	3.73E-82
POLR2J	0.534622462	4.10E-82
MCRS1	0.534548884	4.35E-82
PSMB4	0.534418628	4.84E-82
MRPS9	0.534410952	4.87E-82
OSTC	0.534296007	5.36E-82
APOO	0.534266359	5.49E-82
PIN4	0.534259503	5.52E-82
COX6A1	0.534243283	5.59E-82
PCNA	0.53410695	6.25E-82
MORN2	0.533938269	7.18E-82
MRPL35	0.533899459	7.41E-82
PIGU	0.533678544	8.89E-82
CWC15	0.533567548	9.73E-82
RAN	0.533560172	9.79E-82
FH	0.533500057	1.03E-81
CBX3	0.533468579	1.06E-81
PRDX6	0.533333273	1.18E-81
OAZ1	0.533216731	1.30E-81
KCTD5	0.533181055	1.33E-81
TIMMDC1	0.532902135	1.68E-81
ARPC5	0.532827918	1.78E-81
AP1S1	0.532781475	1.85E-81
NRBP1	0.532455529	2.41E-81
CFAP298	0.532443961	2.44E-81
SRP9	0.532342077	2.65E-81
ATP5MC2	0.532274666	2.80E-81
MDH1	0.532137852	3.13E-81
RNF10	0.532008809	3.47E-81
PTGES3	0.531994025	3.52E-81
FKBPL	0.53167439	4.56E-81
MLF2	0.531600349	4.84E-81
ALG3	0.531514602	5.19E-81
POLR1H	0.531278092	6.30E-81
NUP37	0.530900992	8.55E-81
CCT3	0.530871909	8.75E-81
SNRPD1	0.530783007	9.41E-81
MRPL14	0.530519586	1.16E-80
VDAC1	0.530026792	1.74E-80
SAP18	0.529834767	2.03E-80
FAM89B	0.52977797	2.12E-80
PDE6D	0.529701738	2.26E-80
NDUFB1	0.529244659	3.27E-80
MED19	0.529208761	3.36E-80
IMMT	0.528915012	4.26E-80
SDHAF4	0.528913376	4.27E-80
SERAC1	0.528849757	4.49E-80
EEF1AKMT1	0.528817346	4.61E-80
SERF2	0.528727397	4.96E-80
MRM2	0.528545204	5.74E-80
BLOC1S2	0.528533803	5.79E-80
TIMM10	0.528486894	6.01E-80
LCMT1	0.528272624	7.15E-80
CLTA	0.528225417	7.42E-80
NDUFS5	0.528042587	8.60E-80
SNRPD2	0.527962621	9.17E-80
FKBP3	0.527860401	9.95E-80
GTF3A	0.527772055	1.07E-79
SSR2	0.527698728	1.13E-79
ELOB	0.527449154	1.38E-79
CDK16	0.527394933	1.45E-79
SMS	0.52717451	1.73E-79
SEM1	0.527113375	1.81E-79
JAGN1	0.526974678	2.03E-79
GET3	0.526868275	2.21E-79
MFF	0.526859811	2.22E-79
MKKS	0.526804786	2.32E-79
MTIF3	0.526561958	2.82E-79
PSMF1	0.526547289	2.85E-79
H3-3A	0.526466628	3.04E-79
IPO4	0.526268257	3.56E-79
ARPC1A	0.526005137	4.40E-79
HNRNPD	0.525999998	4.41E-79
MARCKSL1	0.525961323	4.55E-79
RPIA	0.525877972	4.87E-79
RNF187	0.525865508	4.91E-79
CCDC167	0.525804039	5.16E-79
MRPS15	0.525616512	5.99E-79
NDUFA6	0.525314359	7.63E-79
ZDHHC12	0.525302935	7.70E-79
LSM4	0.525262717	7.95E-79
ZCRB1	0.525230456	8.15E-79
RRP36	0.524818336	1.13E-78
MRPL3	0.524784769	1.16E-78
EIF6	0.524574505	1.37E-78
PTRHD1	0.524526931	1.43E-78
MIS18A	0.524466314	1.50E-78
ATP6V0E1	0.524466123	1.50E-78
GSK3A	0.524463269	1.50E-78
MRPS17	0.523796359	2.55E-78
SF3B4	0.523731525	2.68E-78
BNIP1	0.523715039	2.72E-78
ACTR1A	0.523665522	2.82E-78
AIFM1	0.523308336	3.75E-78
PPP2R1A	0.523262605	3.89E-78
CACYBP	0.523089774	4.45E-78
COX5B	0.522987394	4.83E-78
PFDN6	0.522849609	5.39E-78
OCIAD2	0.522776595	5.70E-78
RABGGTA	0.522609654	6.51E-78
ACP1	0.522508617	7.05E-78
DRG1	0.522389319	7.74E-78
ATP5PB	0.522224074	8.82E-78
ILF2	0.522052967	1.01E-77
MRPS33	0.522042745	1.02E-77
IMP4	0.52198649	1.06E-77
REPS1	0.521708277	1.32E-77
C6orf136	0.521372844	1.72E-77
FAM136A	0.521331631	1.78E-77
ABT1	0.521291457	1.84E-77
KHDRBS1	0.521166218	2.03E-77
ATP6V1D	0.520837837	2.62E-77
RAB1A	0.520815761	2.67E-77
RTN4IP1	0.520756353	2.80E-77
EIF3I	0.520644707	3.05E-77
UBL7	0.520629096	3.09E-77
TMSB10	0.520444719	3.57E-77
TXN2	0.520195187	4.34E-77
PREB	0.520102108	4.67E-77
ERI3	0.520090812	4.71E-77
PPCS	0.520021667	4.97E-77
NDUFB10	0.519877736	5.57E-77
EEF2KMT	0.519737291	6.21E-77
ATRAID	0.519712104	6.34E-77
FTSJ1	0.519688865	6.45E-77
SUMO2	0.51938979	8.15E-77
APEX1	0.519385619	8.18E-77
SCNM1	0.519332689	8.52E-77
TNFAIP8L2-SCNM1	0.519332689	8.52E-77
HNRNPK	0.519215726	9.34E-77
STOML2	0.519211068	9.37E-77
VCP	0.519208552	9.39E-77
MYL6	0.519092647	1.03E-76
GSTO1	0.519058111	1.06E-76
PSMD4	0.518853661	1.24E-76
CINP	0.518792417	1.30E-76
RBMX2	0.518677841	1.42E-76
ELOC	0.518543829	1.58E-76
BCAP31	0.518465058	1.68E-76
CIDECP1	0.518209949	2.04E-76
MRPS22	0.518158268	2.13E-76
MRPL20	0.518109844	2.21E-76
SDHAF2	0.518031367	2.35E-76
TUBB	0.517860513	2.68E-76
LOC100131471	0.517727653	2.97E-76
CPSF3	0.517699575	3.04E-76
RRAGA	0.51759862	3.29E-76
PDCD6	0.517391495	3.86E-76
UFC1	0.517238958	4.34E-76
DCTN2	0.517145544	4.67E-76
SNRPD3	0.51713756	4.70E-76
SLC35A1	0.516977306	5.32E-76
EIF2B4	0.516683102	6.68E-76
R3HDM4	0.516344752	8.68E-76
POLR3K	0.516292401	9.04E-76
TOMM22	0.516243763	9.38E-76
BABAM1	0.516227783	9.50E-76
MACROH2A1	0.516071396	1.07E-75
ATG3	0.516006503	1.13E-75
PRDX2	0.515892154	1.23E-75
KDELR1	0.515786547	1.34E-75
GON7	0.515757422	1.37E-75
CAPZB	0.515593246	1.55E-75
ANAPC16	0.515403418	1.79E-75
SNU13	0.51539313	1.81E-75
EXOSC7	0.515161583	2.16E-75
GGPS1	0.514963871	2.52E-75
SELENOK	0.514822697	2.81E-75
OLA1	0.514767707	2.93E-75
AIG1	0.51476082	2.94E-75
TRAPPC3	0.514712826	3.05E-75
METTL1	0.514390843	3.91E-75
YAE1	0.514309874	4.16E-75
GABARAP	0.514200507	4.52E-75
TMA7	0.514177671	4.60E-75
SUMO3	0.514159619	4.67E-75
ATP23	0.514151871	4.70E-75
IAH1	0.514083454	4.95E-75
VPS29	0.51407283	4.99E-75
IFNGR2	0.514017892	5.20E-75
CKS2	0.514007803	5.25E-75
BUD23	0.513928592	5.57E-75
